# Supplementary material for: RiNeo MR: A mixed reality simulator for newborn life support training
Source: PLoS One. 2023 Dec 21;18(12):e0294914. doi: 10.1371/journal.pone.0294914 (PMC10734996; doi:10.1371/journal.pone.0294914)
Supplement: S1 Data — (ZIP) [file pone.0294914.s004.zip]

Archive with 6 entries (6 files):
- Data/JETS Study - IPQ Scale (3D Simulation) (Risposte).xlsx
- Data/JETS Study - SSQ (3D Simulation)  (Risposte).xlsx
- Data/JETS Study - SUS (2D Simulation) (Risposte).xlsx
- Data/JETS Study - SUS (3D Simulation) (Risposte).xlsx
- Data/JETS Study - UEQ (2D simulation) (Risposte).xlsx
- Data/JETS Study - UEQ (3D simulation) (Risposte).xlsx
