# Supplementary material for: RiNeo MR: A mixed reality simulator for newborn life support training
Source: PLoS One. 2023 Dec 21;18(12):e0294914. doi: 10.1371/journal.pone.0294914 (PMC10734996; doi:10.1371/journal.pone.0294914)
Supplement: S1 Data — (ZIP) [file pone.0294914.s004.zip › Data/JETS Study - IPQ Scale (3D Simulation) (Risposte).xlsx]

## Sheet: Risposte del modulo 1
ID	How aware were you of the real world surrounding while navigating in the virtual world? (i.e. sounds, room temperature, other people, etc.)?	How real did the virtual world seem to you?	I had a sense of acting in the virtual space, rather than operating something from outside.	How much did your experience in the virtual environment seem consistent with your real world experience ?	How real did the virtual world seem to you?	I did not feel present in the virtual space.	I was not aware of my real environment.	In the computer generated world I had a sense of "being there"	Somehow I felt that the virtual world surrounded me.	I felt present in the virtual space.	I still paid attention to the real environment.	The virtual world seemed more realistic than the real world.	I felt like I was just perceiving pictures.	I was completely captivated by the virtual world.
RC01	4	2	5	5	5	7	4	6	6	6	4	1	1	4
RC02	6	3	6	5	4	5	6	6	6	6	2	2	4	6
RC03	6	2	6	6	5	6	6	6	6	6	2	1	2	6
RC04	6	2	3	4	3	6	3	5	6	5	2	3	1	5
CR05	2	4	6	5	4	6	2	5	6	5	2	1	3	4
RC06	4	3	4	4	3	7	5	7	7	7	2	2	1	6
RC07	6	2	3	5	5	6	6	7	6	6	6	2	4	4
RC08	6	3	5	5	3	7	6	6	6	6	3	1	1	6
RC09	5	3	7	6	4	7	6	7	7	7	2	2	1	6
RC10	6	2	6	4	2	6	5	6	7	6	5	5	1	6
RC11	4	4	4	5	4	5	4	5	4	5	5	2	1	4
RP12	3	3	5	5	5	5	4	5	3	5	5	5	3	6
RP01	3	4	3	4	4	5	4	5	5	5	6	2	3	4
RP02	5	2	7	6	5	7	5	7	7	7	2	1	2	6
RP03	2	2	4	4	5	6	6	6	6	6	5	3	3	5
RP04	6	4	6	3	4	6	5	6	6	6	2	2	2	3
