# Supplementary material for: RiNeo MR: A mixed reality simulator for newborn life support training
Source: PLoS One. 2023 Dec 21;18(12):e0294914. doi: 10.1371/journal.pone.0294914 (PMC10734996; doi:10.1371/journal.pone.0294914)
Supplement: S1 Data — (ZIP) [file pone.0294914.s004.zip › Data/JETS Study - SSQ (3D Simulation) (Risposte).xlsx]

## Sheet: Risposte del modulo 1
ID	How much each symptom below is affecting you right now? ( 0 = none, 3 = several) [General Discomfort]	How much each symptom below is affecting you right now? ( 0 = none, 3 = several) [Fatigue]	How much each symptom below is affecting you right now? ( 0 = none, 3 = several) [Headache]	How much each symptom below is affecting you right now? ( 0 = none, 3 = several) [Eye strain]	How much each symptom below is affecting you right now? ( 0 = none, 3 = several) [Difficulty focusing]	How much each symptom below is affecting you right now? ( 0 = none, 3 = several) [Salivation increasing]	How much each symptom below is affecting you right now? ( 0 = none, 3 = several) [Sweating]	How much each symptom below is affecting you right now? ( 0 = none, 3 = several) [Nausea]	How much each symptom below is affecting you right now? ( 0 = none, 3 = several) [Difficulty concetrating]	How much each symptom below is affecting you right now? ( 0 = none, 3 = several) [Fullness of the head]	How much each symptom below is affecting you right now? ( 0 = none, 3 = several) [Blurred vision]	How much each symptom below is affecting you right now? ( 0 = none, 3 = several) [Dizziness with eyes open]	How much each symptom below is affecting you right now? ( 0 = none, 3 = several) [Dizzines with eyes closed]	How much each symptom below is affecting you right now? ( 0 = none, 3 = several) [Vertigo]	How much each symptom below is affecting you right now? ( 0 = none, 3 = several) [Stomach awareness]	How much each symptom below is affecting you right now? ( 0 = none, 3 = several) [Burping]
RC01	1	0	0	0	1	0	0	1	0	0	0	0	0	0	0	0
RC02	0	0	0	0	0	0	0	0	0	0	0	0	0	0	0	0
RC03	0	0	0	1	0	0	0	0	0	0	1	0	0	0	0	0
RC04	0	0	0	0	0	0	0	0	0	0	0	0	0	0	0	0
CR05	0	0	0	0	0	0	0	0	0	0	0	0	0	0	0	0
RC06	0	0	0	1	0	0	0	0	0	0	1	0	0	0	0	0
RC07	0	0	0	0	0	0	0	0	0	0	0	0	0	0	0	0
RC08	0	0	0	0	0	0	0	0	0	0	0	0	0	0	0	0
RC09	0	0	0	0	1	0	0	0	1	0	0	0	0	0	0	0
RC10	1	0	0	0	0	0	0	0	0	0	0	0	1	0	0	0
RC11	0	0	0	1	0	0	0	0	0	0	0	0	0	0	0	0
RP12	0	0	0	0	0	0	0	0	0	0	0	0	0	0	0	0
RP01	0	0	0	0	0	0	0	1	0	0	0	0	0	0	0	0
RP02	0	0	0	0	0	0	0	0	0	0	0	0	0	0	0	0
RP03	0	0	0	0	0	0	0	0	0	0	1	0	0	0	0	0
RP04	0	1	0	0	0	0	0	0	0	0	0	0	0	0	0	0
