# Supplementary material for: RiNeo MR: A mixed reality simulator for newborn life support training
Source: PLoS One. 2023 Dec 21;18(12):e0294914. doi: 10.1371/journal.pone.0294914 (PMC10734996; doi:10.1371/journal.pone.0294914)
Supplement: S1 Data — (ZIP) [file pone.0294914.s004.zip › Data/JETS Study - SUS (2D Simulation) (Risposte).xlsx]

## Sheet: Risposte del modulo 1
ID	For each of the following statements, mark one box that best describesyour reactions to the system. [I think that I would like to use this system frequently.]	For each of the following statements, mark one box that best describesyour reactions to the system. [I found the system unnecessarily complex.]	For each of the following statements, mark one box that best describesyour reactions to the system. [I thought the system was easy to use.]	For each of the following statements, mark one box that best describesyour reactions to the system. [I think that I would need the support of a technical person to be able to use this system.]	For each of the following statements, mark one box that best describesyour reactions to the system. [I found the various functions in this system were well integrated.]	For each of the following statements, mark one box that best describesyour reactions to the system. [I thought there was too much inconsistency in this system]	For each of the following statements, mark one box that best describesyour reactions to the system. [I would imagine that most people would learn to use this system very quickly]	For each of the following statements, mark one box that best describesyour reactions to the system. [I found the system very cumbersome to use.]	For each of the following statements, mark one box that best describesyour reactions to the system. [I felt very confident using the system.]	For each of the following statements, mark one box that best describesyour reactions to the system. [I needed to learn a lot of things before I could get going with this system.]
RC01	4	Strongly Disagree (1)	Strongly Agree (5)	Strongly Disagree (1)	Strongly Agree (5)	Strongly Disagree (1)	Strongly Agree (5)	Strongly Disagree (1)	Strongly Agree (5)	2
RC02	4	Strongly Disagree (1)	Strongly Agree (5)	2	4	Strongly Disagree (1)	4	Strongly Disagree (1)	Strongly Agree (5)	Strongly Disagree (1)
RC03	4	Strongly Disagree (1)	4	2	4	Strongly Disagree (1)	4	2	4	3
RC04	3	Strongly Disagree (1)	3	2	3	Strongly Disagree (1)	4	Strongly Disagree (1)	Strongly Disagree (1)	Strongly Disagree (1)
RC05	4	Strongly Disagree (1)	Strongly Agree (5)	2	4	2	Strongly Agree (5)	Strongly Disagree (1)	4	Strongly Disagree (1)
RC06	3	Strongly Disagree (1)	4	Strongly Agree (5)	Strongly Agree (5)	Strongly Disagree (1)	Strongly Agree (5)	Strongly Disagree (1)	4	Strongly Disagree (1)
RC07	Strongly Agree (5)	Strongly Disagree (1)	4	3	4	2	4	3	4	2
RC08	Strongly Disagree (1)	2	3	2	3	2	4	Strongly Disagree (1)	3	2
RC09	Strongly Agree (5)	Strongly Disagree (1)	Strongly Agree (5)	Strongly Disagree (1)	Strongly Agree (5)	Strongly Disagree (1)	Strongly Agree (5)	2	3	3
RC10	3	Strongly Disagree (1)	Strongly Agree (5)	2	4	Strongly Disagree (1)	3	Strongly Disagree (1)	4	Strongly Disagree (1)
RC11	4	Strongly Disagree (1)	4	2	Strongly Agree (5)	2	Strongly Agree (5)	Strongly Disagree (1)	Strongly Agree (5)	Strongly Disagree (1)
RP12	Strongly Agree (5)	Strongly Disagree (1)	Strongly Agree (5)	2	4	Strongly Disagree (1)	4	Strongly Disagree (1)	4	Strongly Disagree (1)
RP01	4	Strongly Disagree (1)	4	2	4	Strongly Disagree (1)	4	3	4	Strongly Disagree (1)
RP02	Strongly Agree (5)	Strongly Disagree (1)	Strongly Agree (5)	3	Strongly Agree (5)	4	Strongly Agree (5)	Strongly Disagree (1)	4	Strongly Disagree (1)
RP03	4	Strongly Disagree (1)	4	2	3	2	4	2	4	2
RP04	4	Strongly Disagree (1)	Strongly Agree (5)	Strongly Disagree (1)	4	2	Strongly Agree (5)	Strongly Disagree (1)	4	Strongly Disagree (1)
