# Supplementary material for: RiNeo MR: A mixed reality simulator for newborn life support training
Source: PLoS One. 2023 Dec 21;18(12):e0294914. doi: 10.1371/journal.pone.0294914 (PMC10734996; doi:10.1371/journal.pone.0294914)
Supplement: S1 Data — (ZIP) [file pone.0294914.s004.zip › Data/JETS Study - UEQ (2D simulation) (Risposte).xlsx]

## Sheet: Risposte del modulo 1
ID	Please assess the simulator now by ticking one circle for every sentence.
RC01	7	7	2	1	1	6	7	5	2	3	6	1	7	7	6	7	3	1	1	7	1	7	1	2	1	6
RC02	6	6	2	1	1	5	6	5	2	2	7	2	7	6	6	6	1	2	2	6	1	7	2	2	1	5
RC03	5	5	2	2	2	5	6	5	4	2	6	1	6	6	5	6	1	2	2	6	2	6	2	2	2	5
RC04	5	5	4	3	3	5	5	7	5	4	5	3	4	4	4	4	2	4	4	5	3	5	3	3	3	5
RC05	5	7	2	1	1	5	6	6	2	1	7	1	7	6	5	6	1	2	1	7	1	7	1	1	1	7
RC06	6	5	3	3	3	5	7	7	4	4	6	2	6	6	4	6	1	1	1	7	2	7	1	1	2	5
RC07	7	5	2	4	3	6	7	4	2	3	6	1	5	4	4	5	1	1	3	5	2	6	2	1	2	6
RC08	6	5	2	3	3	4	6	4	4	4	6	3	5	6	5	3	1	2	3	5	4	5	4	3	3	6
RC09	7	4	1	3	2	6	7	5	2	1	4	2	4	6	7	7	1	2	2	5	3	7	1	2	1	7
RC10	7	7	1	1	1	6	7	4	4	3	6	1	7	7	3	6	1	2	3	6	1	6	1	2	1	3
RC11	6	7	2	2	1	6	7	5	2	2	7	1	6	6	6	7	1	2	2	6	2	7	2	2	2	7
RP12	7	7	6	7	7	6	7	6	6	6	5	2	7	6	5	5	1	1	1	5	1	7	1	1	2	4
RP01	6	6	4	2	2	5	6	4	2	3	5	1	5	7	4	7	1	2	2	6	2	6	1	1	1	6
RP02	7	5	4	2	2	7	7	6	1	1	7	1	6	7	7	7	1	1	1	7	2	7	1	1	1	7
RP03	6	6	2	2	2	6	6	3	2	2	6	2	6	6	7	6	2	2	2	5	2	5	2	2	2	6
RP04	7	7	3	1	2	7	6	6	1	2	6	1	7	7	5	7	1	2	2	7	1	7	1	2	1	5
